# Supplementary material for: Quantitative Structure–Activity Relationship Evaluation of MDA-MB-231 Cell Anti-Proliferative Leads
Source: Molecules. 2021 Aug 7;26(16):4795. doi: 10.3390/molecules26164795 (PMC8401583; doi:10.3390/molecules26164795)
Supplement: Supplementary file 1 [file molecules-26-04795-s001.zip]

Archive with 1 entries (1 files):
- molecules-1280365-supplementary.pdf
